# Supplementary material for: Early Identification of Sepsis-Induced Acute Kidney Injury by Using Monocyte Distribution Width, Red-Blood-Cell Distribution, and Neutrophil-to-Lymphocyte Ratio
Source: Diagnostics (Basel). 2024 Apr 28;14(9):918. doi: 10.3390/diagnostics14090918 (PMC11083534; doi:10.3390/diagnostics14090918)
Supplement: Supplementary file 1 [file diagnostics-14-00918-s001.zip]

Archive with 1 entries (1 files):
- diagnostics-2941210-supplementary.pdf
